# Supplementary material for: Sources of COVID-19 Vaccine Promotion for Pregnant and Lactating Women in Bangladesh
Source: Vaccines (Basel). 2023 Aug 20;11(8):1387. doi: 10.3390/vaccines11081387 (PMC10459640; doi:10.3390/vaccines11081387)
Supplement: Supplementary file 1 [file vaccines-11-01387-s001.zip]

Archive with 1 entries (1 files):
- vaccines-2555232-supplementary.pdf
